# Supplementary material for: ﻿Two new species of Salvia (Lamiaceae) from the dry forests of Dominican Republic
Source: PhytoKeys. 2024 Dec 5;249:299–315. doi: 10.3897/phytokeys.249.137556 (PMC11638711; doi:10.3897/phytokeys.249.137556)
Supplement: XML Treatment for Salvia claseana [file phytokeys.249.137556-treatment1.xml]

<!DOCTYPE tp:taxon-treatment
  PUBLIC "-//TaxonX//DTD Taxonomic Treatment Publishing DTD v0 20100105//EN" "tax-treatment-NSO.dtd">
<tp:taxon-treatment xmlns:tp="http://www.plazi.org/taxpub"><tp:treatment-meta><kwd-group><label>Taxon classification</label><kwd>
                <named-content content-type="kingdom">Plantae</named-content>
              </kwd><kwd>
                <named-content content-type="order">Lamiales</named-content>
              </kwd><kwd>
                <named-content content-type="family">Lamiaceae</named-content>
              </kwd></kwd-group><mixed-citation publication-type="journal"><person-group><name><surname>Fragoso-Martínez</surname><given-names>Itzi</given-names></name><name><surname>Salazar</surname><given-names>Gerardo A.</given-names></name><name><surname>Martínez-Ambriz</surname><given-names>Emmanuel</given-names></name><name><surname>Reith</surname><given-names>Martin</given-names></name></person-group><article-title>﻿Two new species of <italic><tp:taxon-name><tp:taxon-name-part taxon-name-part-type="genus" reg="Salvia">Salvia</tp:taxon-name-part></tp:taxon-name></italic> (<tp:taxon-name><tp:taxon-name-part taxon-name-part-type="family">Lamiaceae</tp:taxon-name-part></tp:taxon-name>) from the dry forests of Dominican Republic</article-title><source>PhytoKeys</source><day>05</day><month>12</month><year>2024</year><volume>249</volume><fpage>299</fpage><lpage>315</lpage><pub-id pub-id-type="doi">10.3897/phytokeys.249.137556</pub-id></mixed-citation></tp:treatment-meta><tp:nomenclature><label>﻿</label><tp:taxon-name>
              <object-id xmlns:xlink="http://www.w3.org/1999/xlink" content-type="arpha" xlink:type="simple">07A5D4E1-A819-510F-AE53-8E3B01B25B73</object-id>
              <tp:taxon-name-part taxon-name-part-type="genus" reg="Salvia">Salvia</tp:taxon-name-part>
              <tp:taxon-name-part taxon-name-part-type="species" reg="claseana">claseana</tp:taxon-name-part>
              <object-id xmlns:xlink="http://www.w3.org/1999/xlink" content-type="ipni" xlink:type="simple">urn:lsid:ipni.org:names:77352939-1</object-id>
            </tp:taxon-name><tp:taxon-authority>Fragoso &amp; Salazar</tp:taxon-authority><tp:taxon-status xmlns:xlink="http://www.w3.org/1999/xlink" xlink:type="simple">sp. nov.</tp:taxon-status><xref ref-type="fig" rid="F1">Fig. 1</xref></tp:nomenclature><tp:treatment-sec sec-type="diagnosis" id="SECID0EQHAG"><title>Diagnosis.</title><p>Similar to <italic><tp:taxon-name><tp:taxon-name-part taxon-name-part-type="genus" reg="Salvia">Salvia</tp:taxon-name-part><tp:taxon-name-part taxon-name-part-type="species" reg="calaminthifolia">calaminthifolia</tp:taxon-name-part></tp:taxon-name></italic>, but with the stems strigose (<italic>vs.</italic> cinereous); the leaves rhombic to trullate with the base cuneate, decurrent, the margin crenate-serrate (<italic>vs.</italic> deltoid-ovate, base truncate, margin subentire); the flowers bigger, with the calyx 5.5–8 mm long and the corolla tube 7.7–9 mm long (<italic>vs.</italic> 5–5.5 mm long and 5–6 mm long, respectively), and the lower lip reclinate (<italic>vs.</italic> reflexed).</p><fig id="F1" position="float" orientation="portrait"><object-id xmlns:xlink="http://www.w3.org/1999/xlink" content-type="doi" xlink:type="simple">10.3897/phytokeys.249.137556.figure1</object-id><object-id xmlns:xlink="http://www.w3.org/1999/xlink" content-type="arpha" xlink:type="simple">46DFB7FE-1552-5E4E-BA0D-A1B11B13BADA</object-id><label>Figure 1.</label><caption><p><italic><tp:taxon-name><tp:taxon-name-part taxon-name-part-type="genus" reg="Salvia">Salvia</tp:taxon-name-part><tp:taxon-name-part taxon-name-part-type="species" reg="claseana">claseana</tp:taxon-name-part></tp:taxon-name></italic> and the botanist that honors <bold>A</bold> flowering branch <bold>B</bold> leaves <bold>C</bold> flowers <bold>D</bold> Teodoro Clase at the <abbrev xmlns:xlink="http://www.w3.org/1999/xlink" xlink:title="Jardín Botánico Nacional Dr. Rafael M. Moscoso" id="ABBRID0EEJAG" xlink:type="simple">JBSD</abbrev> herbarium <bold>E</bold> calyx <bold>F</bold> corolla <bold>G</bold> stamens <bold>H</bold> detail of the connective tooth (Specimen photographs taken from <italic>I. Fragoso et al. 529</italic>).</p></caption><graphic xmlns:xlink="http://www.w3.org/1999/xlink" xlink:href="phytokeys-249-299_article-137556__-g001.jpg" position="float" orientation="portrait" xlink:type="simple" id="oo_1191252.jpg"><uri content-type="original_file" xlink:type="simple">https://binary.pensoft.net/fig/1191252</uri></graphic></fig></tp:treatment-sec><tp:treatment-sec sec-type="material" id="SECID0EXJAG"><title>Type.</title><p>Dominican Republic. <bold>Azua, Las Charcas</bold> • Paraje Boquerón, cañada subiendo por el puente Juana Guayacán, a 4 km de la desviación de la carretera Sánchez (Bani-Azua); <named-content xmlns:xlink="http://www.w3.org/1999/xlink" content-type="dwc:verbatimCoordinates" xlink:type="simple"><named-content content-type="geo-json" specific-use="{&#34;type&#34;:&#34;Point&#34;,&#34;coordinates&#34;:[-70.531059,18.350254]}" id="NCID0ECKAG" xlink:type="simple">18°21'0.9138"N, 70°31'51.8118"W</named-content></named-content>; 307 m; 28 Nov 2016; <italic>I. Fragoso-Martínez, G.A. Salazar &amp; T. Clase 529</italic> (holotype: <abbrev xmlns:xlink="http://www.w3.org/1999/xlink" xlink:title="Jardín Botánico Nacional Dr. Rafael M. Moscoso" id="ABBRID0EJKAG" xlink:type="simple">JBSD</abbrev> 129667; isotypes: MEXU 1512146, XAL 0154233).</p></tp:treatment-sec><tp:treatment-sec sec-type="description" id="SECID0ENKAG"><title>Description.</title><p><bold><italic>Suffruticose herbs</italic></bold>, ca. 0.5 m tall; stems strigose with antrorsely appressed trichomes, internodes 1.5–4 cm long. <bold><italic>Leaves</italic></bold> rhombic to trullate, 1.3–3.6 × 1–3 cm, base cuneate, decurrent, apex acute, margin crenate-serrate, ciliate; upper leaf surface bullate, glabrescent; lower leaf surface pale, densely pubescent, simple trichomes minute, white, with amber spherical glands; petioles 0.5–1.2 cm long. <bold><italic>Flowers</italic></bold> axillary, 4(–8) per node; pedicels 2.5–6 mm long, trichomes simple, adpressed. <bold><italic>Calyx</italic></bold> green, tubular-campanulate, 5.5–8 mm long, strigose, with simple and glandular trichomes; tube 4.7–6.5 × 3 mm; lobes deltate, apex apiculate, upper lobe 1.3–1.8 mm long, straight, 3-veined, margin ciliate, lower lobes 1.3–2.5 mm long, straight. <bold><italic>Corolla</italic></bold> violet with white nectar guides in the lower lobe, ca. 1 cm long, tube 7.7–9 × 2.6–3 mm, ventricose, invaginate, internally epapillate; lobes unequal in length, upper lobe galeate, 3.8–6 mm long, densely pubescent, lower lobe 5–8 × 7.8–8.4 mm, tetralobate, reclinate. <bold><italic>Stamens</italic></bold> included in the upper corolla lobe, fused close to the corolla opening; filaments 1.5–2 mm long; connective 7–8 mm long, sparsely pilose, with a bilobed tooth close to the insertion with the filament, straight; upper arm of the connective shorter than the lower arm, 3–3.5 mm long, thecae 1–1.5 mm long; lower arm 4.5–5 mm long. <bold><italic>Style</italic></bold> 9–11 mm long, densely pubescent near the branches, upper branch longer than the lower one, lower branch spathulate. <bold><italic>Nectary disc</italic></bold> surface with spherical glands near the base of the mericarps, nectary horn ca. 2 mm long, oblong, laterally compressed. <bold><italic>Mericarps</italic></bold> ovoid, 1.6–2 × 0.7–0.9 mm, smooth.</p></tp:treatment-sec><tp:treatment-sec sec-type="phenology" id="SECID0EQLAG"><title>Phenology.</title><p>Flowers were documented from November to May. Fruits have been observed after this period.</p></tp:treatment-sec><tp:treatment-sec sec-type="etymology" id="SECID0EVLAG"><title>Etymology.</title><p>The epithet “<italic><tp:taxon-name><tp:taxon-name-part taxon-name-part-type="genus" reg="Salvia"/><tp:taxon-name-part taxon-name-part-type="species" reg="claseana">claseana</tp:taxon-name-part></tp:taxon-name></italic>” honors the Dominican botanist Teodoro Clase, head of the Botany Department of the Jardín Botánico Nacional “Dr. Rafael M. Moscoso”. His botanical expeditions have resulted in ca. 12,000 collected specimens and he has described ca. 12 new species of angiosperms from Hispaniola. These contributions are undoubtedly crucial to the knowledge of the flora of Dominican Republic.</p></tp:treatment-sec><tp:treatment-sec sec-type="distribution" id="SECID0EFMAG"><title>Distribution, habitat and conservation status.</title><p>Endemic to the dry forests with limestone soils from the Sierra Martín García in Azua, Dominican Republic (Fig. <xref ref-type="fig" rid="F3">3</xref>). <italic><tp:taxon-name><tp:taxon-name-part taxon-name-part-type="genus" reg="Salvia">Salvia</tp:taxon-name-part><tp:taxon-name-part taxon-name-part-type="species" reg="claseana">claseana</tp:taxon-name-part></tp:taxon-name></italic> is represented by three collections, each from a different population. In the GeoCat (<xref ref-type="bibr" rid="B1">Bachman et al. 2011</xref>) analysis, the species’ extent of occurrence (EEO) is 22.86 km<sup>2</sup> with an area of occupancy (<abbrev xmlns:xlink="http://www.w3.org/1999/xlink" xlink:title="area of occupancy" id="ABBRID0EANAG" xlink:type="simple">AOO</abbrev>) of 12 km<sup>2</sup>. Considering these results, combined with the high level of endemism of the region, and taking into account the IUCN criteria (IUCN, 2022), we suggest that <italic><tp:taxon-name><tp:taxon-name-part taxon-name-part-type="genus" reg="Salvia">S.</tp:taxon-name-part><tp:taxon-name-part taxon-name-part-type="species" reg="claseana">claseana</tp:taxon-name-part></tp:taxon-name></italic> is placed in the category of Critically Endangered (<abbrev xmlns:xlink="http://www.w3.org/1999/xlink" xlink:title="Critically Endangered" id="ABBRID0ERNAG" xlink:type="simple">CR</abbrev>).</p></tp:treatment-sec><tp:treatment-sec sec-type="comments" id="SECID0EVNAG"><title>Comments.</title><p>Phylogenetically, this species is closely related to <italic><tp:taxon-name><tp:taxon-name-part taxon-name-part-type="genus" reg="Salvia">Salvia</tp:taxon-name-part><tp:taxon-name-part taxon-name-part-type="species" reg="praeterita">praeterita</tp:taxon-name-part></tp:taxon-name></italic> (Fig. <xref ref-type="fig" rid="F4">4</xref>); however, the latter has the flowers arranged into racemes, while the new species produces flowers in the leaf axils. Morphologically, <italic><tp:taxon-name><tp:taxon-name-part taxon-name-part-type="genus" reg="Salvia">Salvia</tp:taxon-name-part><tp:taxon-name-part taxon-name-part-type="species" reg="claseana">claseana</tp:taxon-name-part></tp:taxon-name></italic> resembles <italic><tp:taxon-name><tp:taxon-name-part taxon-name-part-type="genus" reg="Salvia">Salvia</tp:taxon-name-part><tp:taxon-name-part taxon-name-part-type="species" reg="calaminthifolia">calaminthifolia</tp:taxon-name-part></tp:taxon-name></italic> the most but differs from it by a number of characters (Table <xref ref-type="table" rid="T2">2</xref>), from which the most conspicuous are: the pubescence, which is strigose in the former and cinereus in the latter, the shape and base of the leaves (rhombic to trullate, cuneate <italic>vs.</italic> deloid-ovate, truncate) and the size of its flowers (bigger in the new species, Table <xref ref-type="table" rid="T2">2</xref>). Additionally, <italic><tp:taxon-name><tp:taxon-name-part taxon-name-part-type="genus" reg="Salvia">Salvia</tp:taxon-name-part><tp:taxon-name-part taxon-name-part-type="species" reg="calaminthifolia">calaminthifolia</tp:taxon-name-part></tp:taxon-name></italic> is not closely related to the new species (Fig. <xref ref-type="fig" rid="F4">4</xref>) and it seems to be only distributed in Haiti (Liogier, 1994), despite the locality cited in the type specimen (Santo Domingo). No distribution data or collections from Dominican Republic were found representing this species either in the <abbrev xmlns:xlink="http://www.w3.org/1999/xlink" xlink:title="Jardín Botánico Nacional Dr. Rafael M. Moscoso" id="ABBRID0EZPAG" xlink:type="simple">JBSD</abbrev> herbarium or global databases such as <ext-link xmlns:xlink="http://www.w3.org/1999/xlink" xlink:type="simple" ext-link-type="uri" xlink:href="http://GBIF.org">GBIF.org</ext-link> (<xref ref-type="bibr" rid="B6">GBIF Secretariat 2023</xref>).</p><table-wrap id="T2" position="float" orientation="portrait"><label>Table 2.</label><caption><p>Morphological comparison among the new taxa and their more similar species, based data from type specimens, <xref ref-type="bibr" rid="B3">Epling (1939)</xref> and <xref ref-type="bibr" rid="B17">Liogier (1994)</xref>.</p></caption><table id="TID0E5GAI" rules="all"><tbody><tr><th rowspan="1" colspan="1"/><th rowspan="1" colspan="1"><italic><tp:taxon-name><tp:taxon-name-part taxon-name-part-type="genus" reg="Salvia">S.</tp:taxon-name-part><tp:taxon-name-part taxon-name-part-type="species" reg="claseana">claseana</tp:taxon-name-part></tp:taxon-name></italic> Fragoso &amp; Salazar</th><th rowspan="1" colspan="1"><italic><tp:taxon-name><tp:taxon-name-part taxon-name-part-type="genus" reg="Salvia">S.</tp:taxon-name-part><tp:taxon-name-part taxon-name-part-type="species" reg="calaminthifolia">calaminthifolia</tp:taxon-name-part></tp:taxon-name></italic> Vahl</th><th rowspan="1" colspan="1"><italic><tp:taxon-name><tp:taxon-name-part taxon-name-part-type="genus" reg="Salvia">S.</tp:taxon-name-part><tp:taxon-name-part taxon-name-part-type="species" reg="praeterita">praeterita</tp:taxon-name-part></tp:taxon-name></italic> Epling</th><th rowspan="1" colspan="1"><italic><tp:taxon-name><tp:taxon-name-part taxon-name-part-type="genus" reg="Salvia">S.</tp:taxon-name-part><tp:taxon-name-part taxon-name-part-type="species" reg="martineziana">martineziana</tp:taxon-name-part></tp:taxon-name></italic> Fragoso &amp; Martínez-Ambr.</th><th rowspan="1" colspan="1"><italic><tp:taxon-name><tp:taxon-name-part taxon-name-part-type="genus" reg="Salvia">S.</tp:taxon-name-part><tp:taxon-name-part taxon-name-part-type="species" reg="brachyphylla">brachyphylla</tp:taxon-name-part></tp:taxon-name></italic> Urb.</th></tr><tr><td rowspan="1" colspan="6">
                      <bold>STEM</bold>
                    </td></tr><tr><td rowspan="1" colspan="1">
                      <bold>Pubescence</bold>
                    </td><td rowspan="1" colspan="1">Strigose, trichomes antrorse</td><td rowspan="1" colspan="1">Cinereous, trichomes straight</td><td rowspan="1" colspan="1">Strigose, trichomes antrorse</td><td rowspan="1" colspan="1">Strigose, trichomes retrorse</td><td rowspan="1" colspan="1">Hispid, trichomes straight</td></tr><tr><td rowspan="1" colspan="6">
                      <bold>LEAF</bold>
                    </td></tr><tr><td rowspan="1" colspan="1">
                      <bold>Shape</bold>
                    </td><td rowspan="1" colspan="1">Rhombic to trullate</td><td rowspan="1" colspan="1">Deltoid-ovate</td><td rowspan="1" colspan="1">Ovate to deltoid-ovate</td><td rowspan="1" colspan="1">Obovate to flabellate</td><td rowspan="1" colspan="1">Obovate to flabellate</td></tr><tr><td rowspan="1" colspan="1">
                      <bold>Size (cm)</bold>
                    </td><td rowspan="1" colspan="1">1.3–3.6 × 1–3</td><td rowspan="1" colspan="1">0.5–1.2 × 0.7–1.5</td><td rowspan="1" colspan="1">1–2 × 0.5–1</td><td rowspan="1" colspan="1">1–1.5 × 0.5–1</td><td rowspan="1" colspan="1">1.5–3 × 1–2.5</td></tr><tr><td rowspan="1" colspan="1">
                      <bold>Base</bold>
                    </td><td rowspan="1" colspan="1">Cuneate, decurrent</td><td rowspan="1" colspan="1">Truncate</td><td rowspan="1" colspan="1">Cuneate, decurrent</td><td rowspan="1" colspan="1">Cuneate, decurrent</td><td rowspan="1" colspan="1">Cuneate, decurrent</td></tr><tr><td rowspan="1" colspan="1">
                      <bold>Margin</bold>
                    </td><td rowspan="1" colspan="1">Crenate-serrate</td><td rowspan="1" colspan="1">Subentire</td><td rowspan="1" colspan="1">Crenate-serrate</td><td rowspan="1" colspan="1">Crenate-serrate</td><td rowspan="1" colspan="1">Crenate-serrate</td></tr><tr><td rowspan="1" colspan="1">
                      <bold>Upper surface</bold>
                    </td><td rowspan="1" colspan="1">Bullate</td><td rowspan="1" colspan="1">Smooth</td><td rowspan="1" colspan="1">Bullate</td><td rowspan="1" colspan="1">Bullate</td><td rowspan="1" colspan="1">Bullate</td></tr><tr><td rowspan="1" colspan="1">
                      <bold>Lower surface</bold>
                    </td><td rowspan="1" colspan="1">Densely pubescent</td><td rowspan="1" colspan="1">Cinereous, trichomes adpressed</td><td rowspan="1" colspan="1">Densely pubescent</td><td rowspan="1" colspan="1">Tomentulose</td><td rowspan="1" colspan="1">Hispid</td></tr><tr><td rowspan="1" colspan="6">
                      <bold>INFLORESCENCE</bold>
                    </td></tr><tr><td rowspan="1" colspan="1">
                      <bold>Presence</bold>
                    </td><td rowspan="1" colspan="1">Absent (axillary flowers)</td><td rowspan="1" colspan="1">Absent (axillary flowers)</td><td rowspan="1" colspan="1">Present, terminal racemes</td><td rowspan="1" colspan="1">Absent (axillary flowers)</td><td rowspan="1" colspan="1">Present, axillary and terminal racemes</td></tr><tr><td rowspan="1" colspan="1">
                      <bold>Flowers per node</bold>
                    </td><td rowspan="1" colspan="1">4(–8)</td><td rowspan="1" colspan="1">2–6</td><td rowspan="1" colspan="1">2–6</td><td rowspan="1" colspan="1">2</td><td rowspan="1" colspan="1">3</td></tr><tr><td rowspan="1" colspan="6">
                      <bold>CALYX</bold>
                    </td></tr><tr><td rowspan="1" colspan="1">
                      <bold>Shape</bold>
                    </td><td rowspan="1" colspan="1">Tubular-campanulate</td><td rowspan="1" colspan="1">Tubular-campanulate</td><td rowspan="1" colspan="1">Tubular-campanulate</td><td rowspan="1" colspan="1">Campanulate</td><td rowspan="1" colspan="1">Tubular-campanulate</td></tr><tr><td rowspan="1" colspan="1">
                      <bold>Length (mm)</bold>
                    </td><td rowspan="1" colspan="1">5.5–8</td><td rowspan="1" colspan="1">5–5.5</td><td rowspan="1" colspan="1">5–7</td><td rowspan="1" colspan="1">5–6.8</td><td rowspan="1" colspan="1">5.5–6.5</td></tr><tr><td rowspan="1" colspan="6">
                      <bold>COROLLA</bold>
                    </td></tr><tr><td rowspan="1" colspan="1">
                      <bold>Tube length (mm)</bold>
                    </td><td rowspan="1" colspan="1">7.7–9</td><td rowspan="1" colspan="1">5–6</td><td rowspan="1" colspan="1">8.5–9.5</td><td rowspan="1" colspan="1">7–9</td><td rowspan="1" colspan="1">7.5–9.5</td></tr><tr><td rowspan="1" colspan="1">
                      <bold>Upper lip length (mm)</bold>
                    </td><td rowspan="1" colspan="1">3.8–6</td><td rowspan="1" colspan="1">3–4.7</td><td rowspan="1" colspan="1">4–4.6</td><td rowspan="1" colspan="1">4.5–6.5</td><td rowspan="1" colspan="1">5.6–6</td></tr><tr><td rowspan="1" colspan="1">
                      <bold>Lower lip length (mm)</bold>
                    </td><td rowspan="1" colspan="1">5–8</td><td rowspan="1" colspan="1">3.5–5.5</td><td rowspan="1" colspan="1">5–6</td><td rowspan="1" colspan="1">7–7.5</td><td rowspan="1" colspan="1">ca. 6.6</td></tr><tr><td rowspan="1" colspan="1">
                      <bold>Lower lip position</bold>
                    </td><td rowspan="1" colspan="1">Reclinate</td><td rowspan="1" colspan="1">Reflexed</td><td rowspan="1" colspan="1">Reclinate</td><td rowspan="1" colspan="1">Reflexed</td><td rowspan="1" colspan="1">Reclinate</td></tr></tbody></table></table-wrap></tp:treatment-sec><tp:treatment-sec sec-type="material" id="SECID0EX5AG"><title>Additional specimens examined.</title><p>Dominican Republic. <bold>Azua, Barreras</bold> • Sierra Martín García, en los alrededores de Barreras; 170 m; 11 Sep 1984; <italic>M. Mejía et al. 1180</italic> (<abbrev xmlns:xlink="http://www.w3.org/1999/xlink" xlink:title="Jardín Botánico Nacional Dr. Rafael M. Moscoso" id="ABBRID0EB6AG" xlink:type="simple">JBSD</abbrev>). <bold>Las Charcas</bold> • Parque Nacional Francisco Alberto Caamaño, paraje Boquerón; <named-content xmlns:xlink="http://www.w3.org/1999/xlink" content-type="dwc:verbatimCoordinates" xlink:type="simple"><named-content content-type="geo-json" specific-use="{&#34;type&#34;:&#34;Point&#34;,&#34;coordinates&#34;:[-70.530900,18.360677]}" id="NCID0EK6AG" xlink:type="simple">18° 21'38.4366"N, 70°31'51.24"W</named-content></named-content>; 298 m; 9 May 2014; <italic>T. Clase &amp; R. Ovidio S. 8645</italic> (<abbrev xmlns:xlink="http://www.w3.org/1999/xlink" xlink:title="Jardín Botánico Nacional Dr. Rafael M. Moscoso" id="ABBRID0ER6AG" xlink:type="simple">JBSD</abbrev>, MEXU).</p></tp:treatment-sec><tp:treatment-sec><!--Section generated to contain objects referenced in tp:taxon-treatment.--><fig id="F3" position="float" orientation="portrait"><object-id xmlns:xlink="http://www.w3.org/1999/xlink" content-type="doi" xlink:type="simple">10.3897/phytokeys.249.137556.figure3</object-id><object-id xmlns:xlink="http://www.w3.org/1999/xlink" content-type="arpha" xlink:type="simple">8E18AE83-EA7A-5F6D-A6FE-92C9D5D476E7</object-id><label>Figure 3.</label><caption><p>Distribution map of the four taxa of <tp:taxon-name><tp:taxon-name-part taxon-name-part-type="genus" reg="Salvia">Salvia</tp:taxon-name-part><tp:taxon-name-part taxon-name-part-type="infraspecific-rank">section</tp:taxon-name-part><tp:taxon-name-part taxon-name-part-type="section" reg="Urbania">Urbania</tp:taxon-name-part></tp:taxon-name> from Dominican Republic. <italic><tp:taxon-name><tp:taxon-name-part taxon-name-part-type="genus" reg="Salvia">Salvia</tp:taxon-name-part><tp:taxon-name-part taxon-name-part-type="species" reg="calaminthifolia">calaminthifolia</tp:taxon-name-part></tp:taxon-name></italic> was excluded from the map due to the lack of distribution data in the country aside from the type specimen.</p></caption><graphic xmlns:xlink="http://www.w3.org/1999/xlink" xlink:href="phytokeys-249-299_article-137556__-g003.jpg" position="float" orientation="portrait" xlink:type="simple" id="oo_1191254.jpg"><uri content-type="original_file" xlink:type="simple">https://binary.pensoft.net/fig/1191254</uri></graphic></fig><fig id="F4" position="float" orientation="portrait"><object-id xmlns:xlink="http://www.w3.org/1999/xlink" content-type="doi" xlink:type="simple">10.3897/phytokeys.249.137556.figure4</object-id><object-id xmlns:xlink="http://www.w3.org/1999/xlink" content-type="arpha" xlink:type="simple">CE3429C2-5D42-5B34-A138-0718B7BCDB6D</object-id><label>Figure 4.</label><caption><p>Phylogenetic relationships of the Angulatae clade based on three molecular markers (nrITS, <italic>trn</italic>H-<italic>psb</italic>A and <italic>trn</italic>L-<italic>trn</italic>F) with an increased taxon sampling including the new species and other Hispaniolan taxa. Bootstrap values ≥80% are shown above the branches. The names of the new species are written in purple, while the names in gray correspond to the sections of the taxa from the Hispaniolan subclade. An extended version of the phylogenetic tree is provided in Suppl. material <xref ref-type="supplementary-material" rid="S2">2</xref>.</p></caption><graphic xmlns:xlink="http://www.w3.org/1999/xlink" xlink:href="phytokeys-249-299_article-137556__-g004.jpg" position="float" orientation="portrait" xlink:type="simple" id="oo_1191255.jpg"><uri content-type="original_file" xlink:type="simple">https://binary.pensoft.net/fig/1191255</uri></graphic></fig><supplementary-material xmlns:xlink="http://www.w3.org/1999/xlink" id="S2" position="float" orientation="portrait" xlink:type="simple"><object-id content-type="doi" xlink:type="simple">10.3897/phytokeys.249.137556.suppl2</object-id><object-id content-type="arpha" xlink:type="simple">964F111D-7F70-5FA9-AAD5-B3AF579ED446</object-id><label>Supplementary material 2</label><caption><p>Complete phylogenetic trees of the plastid, nuclear and combined dataset</p></caption><statement content-type="dataType"><label>Data type</label><p>pdf</p></statement><media xlink:href="phytokeys-249-299_article-137556__-s002.pdf" mimetype="application" mime-subtype="pdf" position="float" orientation="portrait" xlink:type="simple" id="oo_1191257.pdf"><uri content-type="original_file" xlink:type="simple">https://binary.pensoft.net/file/1191257</uri></media><permissions><license xlink:type="simple"><license-p>This dataset is made available under the Open Database License (http://opendatacommons.org/licenses/odbl/1.0/). The Open Database License (ODbL) is a license agreement intended to allow users to freely share, modify, and use this Dataset while maintaining this same freedom for others, provided that the original source and author(s) are credited.</license-p></license></permissions><attrib specific-use="authors">Itzi Fragoso-Martínez, Gerardo A. Salazar, Emmanuel Martínez-Ambriz, Martin Reith</attrib></supplementary-material></tp:treatment-sec><ref-list><ref id="B1"><mixed-citation xmlns:xlink="http://www.w3.org/1999/xlink" xlink:type="simple"><person-group><name name-style="western"><surname>Bachman</surname><given-names>SP</given-names></name><name name-style="western"><surname>Moat</surname><given-names>J</given-names></name><name name-style="western"><surname>Hill</surname><given-names>A</given-names></name><name name-style="western"><surname>de la Torre</surname><given-names>J</given-names></name><name name-style="western"><surname>Scott</surname><given-names>B</given-names></name></person-group> (<year>2011</year>) <article-title>Supporting Red List threat assessments with GeoCAT: Geospatial conservation assessment tool.</article-title><source>ZooKeys</source><volume>28</volume>: <fpage>117</fpage>–<lpage>126</lpage>. <ext-link xlink:href="10.3897/zookeys.150.2109" ext-link-type="doi" xlink:type="simple">https://doi.org/10.3897/zookeys.150.2109</ext-link></mixed-citation></ref><ref id="B3"><mixed-citation xmlns:xlink="http://www.w3.org/1999/xlink" xlink:type="simple"><person-group><name name-style="western"><surname>Epling</surname><given-names>C</given-names></name></person-group> (<year>1939</year>) A revision of <tp:taxon-name><tp:taxon-name-part taxon-name-part-type="genus">Salvia</tp:taxon-name-part><tp:taxon-name-part taxon-name-part-type="infraspecific-rank">subgenus</tp:taxon-name-part><tp:taxon-name-part taxon-name-part-type="subgenus">Calosphace</tp:taxon-name-part></tp:taxon-name>. Repertorium Specierum Novarum Regni Vegetabilis 110: 380.</mixed-citation></ref><ref id="B17"><mixed-citation xmlns:xlink="http://www.w3.org/1999/xlink" xlink:type="simple"><person-group><name name-style="western"><surname>Liogier</surname><given-names>AH</given-names></name></person-group> (<year>1994</year>) <article-title><italic><tp:taxon-name><tp:taxon-name-part taxon-name-part-type="genus">Salvia</tp:taxon-name-part></tp:taxon-name></italic> (<tp:taxon-name><tp:taxon-name-part taxon-name-part-type="family">Labiatae</tp:taxon-name-part></tp:taxon-name>).</article-title> In: <person-group><name name-style="western"><surname>Liogier</surname><given-names>AH</given-names></name></person-group> (<role>Ed.</role>) <issue-title>La Flora de La Española VI.</issue-title><source>Universidad Central del Este, San Pedro de Macorís</source>, <fpage>293</fpage>–<lpage>314</lpage>.</mixed-citation></ref><ref id="B6"><mixed-citation xmlns:xlink="http://www.w3.org/1999/xlink" xlink:type="simple">GBIF Secretariat (<year>2023</year>) <italic><tp:taxon-name><tp:taxon-name-part taxon-name-part-type="genus">Salvia</tp:taxon-name-part><tp:taxon-name-part taxon-name-part-type="species">calaminthifolia</tp:taxon-name-part></tp:taxon-name></italic> Vahl. GBIF Backbone Taxonomy. Checklist dataset. <ext-link xlink:href="https://www.gbif.org/es/species/3882857" ext-link-type="uri" xlink:type="simple">https://www.gbif.org/es/species/3882857</ext-link> [accessed: 04.08.2024]</mixed-citation></ref></ref-list></tp:taxon-treatment>
