# Supplementary material for: ﻿Two new species of Salvia (Lamiaceae) from the dry forests of Dominican Republic
Source: PhytoKeys. 2024 Dec 5;249:299–315. doi: 10.3897/phytokeys.249.137556 (PMC11638711; doi:10.3897/phytokeys.249.137556)
Supplement: XML Treatment for Salvia martineziana [file phytokeys.249.137556-treatment2.xml]

<!DOCTYPE tp:taxon-treatment
  PUBLIC "-//TaxonX//DTD Taxonomic Treatment Publishing DTD v0 20100105//EN" "tax-treatment-NSO.dtd">
<tp:taxon-treatment xmlns:tp="http://www.plazi.org/taxpub"><tp:treatment-meta><kwd-group><label>Taxon classification</label><kwd>
                <named-content content-type="kingdom">Plantae</named-content>
              </kwd><kwd>
                <named-content content-type="order">Lamiales</named-content>
              </kwd><kwd>
                <named-content content-type="family">Lamiaceae</named-content>
              </kwd></kwd-group><mixed-citation publication-type="journal"><person-group><name><surname>Fragoso-Martínez</surname><given-names>Itzi</given-names></name><name><surname>Salazar</surname><given-names>Gerardo A.</given-names></name><name><surname>Martínez-Ambriz</surname><given-names>Emmanuel</given-names></name><name><surname>Reith</surname><given-names>Martin</given-names></name></person-group><article-title>﻿Two new species of <italic><tp:taxon-name><tp:taxon-name-part taxon-name-part-type="genus" reg="Salvia">Salvia</tp:taxon-name-part></tp:taxon-name></italic> (<tp:taxon-name><tp:taxon-name-part taxon-name-part-type="family">Lamiaceae</tp:taxon-name-part></tp:taxon-name>) from the dry forests of Dominican Republic</article-title><source>PhytoKeys</source><day>05</day><month>12</month><year>2024</year><volume>249</volume><fpage>299</fpage><lpage>315</lpage><pub-id pub-id-type="doi">10.3897/phytokeys.249.137556</pub-id></mixed-citation></tp:treatment-meta><tp:nomenclature><label>﻿</label><tp:taxon-name>
              <object-id xmlns:xlink="http://www.w3.org/1999/xlink" content-type="arpha" xlink:type="simple">297DA86E-FCCD-5F23-9674-B907F6D0CB64</object-id>
              <tp:taxon-name-part taxon-name-part-type="genus" reg="Salvia">Salvia</tp:taxon-name-part>
              <tp:taxon-name-part taxon-name-part-type="species" reg="martineziana">martineziana</tp:taxon-name-part>
              <object-id xmlns:xlink="http://www.w3.org/1999/xlink" content-type="ipni" xlink:type="simple">urn:lsid:ipni.org:names:77352940-1</object-id>
              <object-id xmlns:xlink="http://www.w3.org/1999/xlink" xlink:type="simple">Fig. 2</object-id>
            </tp:taxon-name><tp:taxon-authority>Fragoso &amp; Martínez-Ambr.</tp:taxon-authority><tp:taxon-status xmlns:xlink="http://www.w3.org/1999/xlink" xlink:type="simple">sp. nov.</tp:taxon-status></tp:nomenclature><tp:treatment-sec sec-type="diagnosis" id="SECID0EBBBG"><title>Diagnosis.</title><p>Similar to <italic><tp:taxon-name><tp:taxon-name-part taxon-name-part-type="genus" reg="Salvia">Salvia</tp:taxon-name-part><tp:taxon-name-part taxon-name-part-type="species" reg="brachyphylla">brachyphylla</tp:taxon-name-part></tp:taxon-name></italic>, but differing from it by the pubescence of the plant (strigose with retrorse trichomes <italic>vs.</italic> hispid with erect trichomes); having smaller leaves (1–1.5 × 0.5–1 cm <italic>vs.</italic> 1.5–3 × 1–2.5) with a tomentulose lower leaf side (<italic>vs.</italic> hispid); flowers axillary (<italic>vs.</italic> forming racemes), calyx campanulate (<italic>vs.</italic> tubular-campanulate) and lower lobe of the corolla reflexed (<italic>vs.</italic> reclinate).</p><fig id="F2" position="float" orientation="portrait"><object-id xmlns:xlink="http://www.w3.org/1999/xlink" content-type="doi" xlink:type="simple">10.3897/phytokeys.249.137556.figure2</object-id><object-id xmlns:xlink="http://www.w3.org/1999/xlink" content-type="arpha" xlink:type="simple">3C08D3F8-0818-59CC-A35B-AF559F2F1EC1</object-id><label>Figure 2.</label><caption><p><italic><tp:taxon-name><tp:taxon-name-part taxon-name-part-type="genus" reg="Salvia">Salvia</tp:taxon-name-part><tp:taxon-name-part taxon-name-part-type="species" reg="martineziana">martineziana</tp:taxon-name-part></tp:taxon-name></italic> and the botanist that honors <bold>A</bold> flowering branch <bold>B</bold> leaves <bold>C</bold> flowers <bold>D</bold> Martha Martínez-Gordillo conducting fieldwork in Mexico <bold>E</bold> calyx <bold>F</bold> corolla <bold>G</bold> stamens <bold>H</bold> detail of the connective tooth (Specimen photographs taken from <italic>I. Fragoso et al. 497</italic>).</p></caption><graphic xmlns:xlink="http://www.w3.org/1999/xlink" xlink:href="phytokeys-249-299_article-137556__-g002.jpg" position="float" orientation="portrait" xlink:type="simple" id="oo_1191253.jpg"><uri content-type="original_file" xlink:type="simple">https://binary.pensoft.net/fig/1191253</uri></graphic></fig></tp:treatment-sec><tp:treatment-sec sec-type="material" id="SECID0EIDBG"><title>Type.</title><p>Dominican Republic. <bold>Independencia, Duvergé</bold> • Parque Nacional Sie­rra de Bahoruco, 6.8 km al S de Puerto Escondido por el camino a la Caseta 1; <named-content xmlns:xlink="http://www.w3.org/1999/xlink" content-type="dwc:verbatimCoordinates" xlink:type="simple"><named-content content-type="geo-json" specific-use="{&#34;type&#34;:&#34;Point&#34;,&#34;coordinates&#34;:[-71.568444,18.286250]}" id="NCID0ETDBG" xlink:type="simple">18°17'10.4994"N, 71°34'6.3978"W</named-content></named-content>; 965 m; 24 Nov 2016; <italic>I. Fragoso-Martínez, G.A. Salazar &amp; T. Clase 497</italic> (holotype: <abbrev xmlns:xlink="http://www.w3.org/1999/xlink" xlink:title="Jardín Botánico Nacional Dr. Rafael M. Moscoso" id="ABBRID0E1DBG" xlink:type="simple">JBSD</abbrev> 129573; isotypes: MEXU 1512142, XAL 0154234).</p></tp:treatment-sec><tp:treatment-sec sec-type="description" id="SECID0E5DBG"><title>Description.</title><p><bold><italic>Suffruticose herbs</italic></bold>, 0.3–0.5 m tall; stems strigose with retrorsely appressed trichomes, internodes 0.8–2.4 cm long. <bold><italic>Leaves</italic></bold> obovate to flabellate, 1–1.5 × 0.5–1 cm, base cuneate, decurrent, apex acute to obtuse, margin crenate-serrate, ciliate; upper leaf surface bullate, densely hirsute; lower leaf surface whitish, tomentulose simple trichomes minute, curved, white, with yellow spherical glands; petioles 4–8 mm long. <bold><italic>Flowers</italic></bold> axillary, 2 per node; pedicels 1.5–4.5 mm long, hirsute. <bold><italic>Calyx</italic></bold> green, campanulate, 5–6.8 mm long, densely hirsute, with simple and glandular trichomes; tube 3–5 × 3 mm; lobes ovate-deltate, apex apiculate, upper lobe 2.5–4 mm long, curved backwards, 3-veined, margin ciliate, lower lobes 1.6–2.5 mm long, straight. <bold><italic>Corolla</italic></bold> violet with white nectar guides in the lower lobe, 1.2–1.4 cm long, tube 7–9 × 2.9 mm, ventricose, invaginate, internally epapillate, lobes unequal in length, upper lobe galeate, 4.5–6.5 mm long, densely pubescent, lower lobe 7–7.5 × 8.4 mm, tetralobate, reflexed. <bold><italic>Stamens</italic></bold> included in the upper corolla lobe, fused close to the corolla opening; filaments 1.5–2 mm long; connective 7.5–8.5 mm long, sparsely pilose, with an entire tooth close to the insertion with the filament, retrorse; upper arm of the connective slightly longer than the lower arm, 4–4.5 mm long, thecae 1–1.5 mm long; lower arm 3.5–4 mm long. <bold><italic>Style</italic></bold> 13–15 mm long, densely pubescent near the branches, with simple and capitate glandular trichomes, upper branch longer than the lower one, lower branch spathulate. <bold><italic>Nectary disc</italic></bold> surface with spherical glands near the base of the mericarps, nectary horn ca. 1 mm long, oblong, laterally compressed. <bold><italic>Mericarps</italic></bold> ovoid, 1.5–2 × 0.4–0.6 mm, smooth.</p></tp:treatment-sec><tp:treatment-sec sec-type="phenology" id="SECID0EBFBG"><title>Phenology.</title><p>Flowers were documented from November to May. Fruits have been observed after this period.</p></tp:treatment-sec><tp:treatment-sec sec-type="etymology" id="SECID0EGFBG"><title>Etymology.</title><p>The epithet “<italic><tp:taxon-name><tp:taxon-name-part taxon-name-part-type="genus" reg="Salvia"/><tp:taxon-name-part taxon-name-part-type="species" reg="martineziana">martineziana</tp:taxon-name-part></tp:taxon-name></italic>” honors the Mexican botanist Martha Martínez Gordillo, specialist of the <tp:taxon-name><tp:taxon-name-part taxon-name-part-type="family">Euphorbiaceae</tp:taxon-name-part></tp:taxon-name> and <tp:taxon-name><tp:taxon-name-part taxon-name-part-type="family">Lamiaceae</tp:taxon-name-part></tp:taxon-name> families. Dr. Martínez works at the FCME herbarium at the Universidad Nacional Autónoma de México. She has conducted fieldwork mainly in the states of Chiapas, Guerrero, Mexico and Oaxaca. Her study of the Mexican flora, particularly that of Gue­rrero, has led to the description of more than 30 species of angiosperms, many of them from the genus <italic><tp:taxon-name><tp:taxon-name-part taxon-name-part-type="genus" reg="Salvia">Salvia</tp:taxon-name-part></tp:taxon-name></italic>. Dr. Martínez has taught botany to numerous generations of Mexican biologists, and her exemplary professional and academic ethics, determination, kindness and generosity are an inspiration to her students.</p></tp:treatment-sec><tp:treatment-sec sec-type="distribution" id="SECID0EHGBG"><title>Distribution, habitat and conservation status.</title><p>Endemic to the dry forests with limestone soils from Sierra de Bahoruco in Independencia, Dominical Republic (Fig. <xref ref-type="fig" rid="F3">3</xref>). <italic><tp:taxon-name><tp:taxon-name-part taxon-name-part-type="genus" reg="Salvia">Salvia</tp:taxon-name-part><tp:taxon-name-part taxon-name-part-type="species" reg="martineziana">martineziana</tp:taxon-name-part></tp:taxon-name></italic> is represented by two collections, each seemingly belonging to different populations, both from the southern region of Puerto Escondido in the Sierra de Barohuco. In the GeoCat (<xref ref-type="bibr" rid="B1">Bachman et al. 2011</xref>) analysis, the species’ extent of occurrence (EEO) is 0.09 km<sup>2</sup> with an area of occupancy (<abbrev xmlns:xlink="http://www.w3.org/1999/xlink" xlink:title="area of occupancy" id="ABBRID0ECHBG" xlink:type="simple">AOO</abbrev>) of 8 km<sup>2</sup>. Considering these results, combined with the high level of endemism of the region, and taking into account the IUCN criteria (<xref ref-type="bibr" rid="B10">IUCN 2022</xref>), we suggest that <italic><tp:taxon-name><tp:taxon-name-part taxon-name-part-type="genus" reg="Salvia">S.</tp:taxon-name-part><tp:taxon-name-part taxon-name-part-type="species" reg="martineziana">martineziana</tp:taxon-name-part></tp:taxon-name></italic> should be placed in the category of Critically Endangered (<abbrev xmlns:xlink="http://www.w3.org/1999/xlink" xlink:title="Critically Endangered" id="ABBRID0EXHBG" xlink:type="simple">CR</abbrev>).</p><fig id="F3" position="float" orientation="portrait"><object-id xmlns:xlink="http://www.w3.org/1999/xlink" content-type="doi" xlink:type="simple">10.3897/phytokeys.249.137556.figure3</object-id><object-id xmlns:xlink="http://www.w3.org/1999/xlink" content-type="arpha" xlink:type="simple">8E18AE83-EA7A-5F6D-A6FE-92C9D5D476E7</object-id><label>Figure 3.</label><caption><p>Distribution map of the four taxa of <tp:taxon-name><tp:taxon-name-part taxon-name-part-type="genus" reg="Salvia">Salvia</tp:taxon-name-part><tp:taxon-name-part taxon-name-part-type="infraspecific-rank">section</tp:taxon-name-part><tp:taxon-name-part taxon-name-part-type="section" reg="Urbania">Urbania</tp:taxon-name-part></tp:taxon-name> from Dominican Republic. <italic><tp:taxon-name><tp:taxon-name-part taxon-name-part-type="genus" reg="Salvia">Salvia</tp:taxon-name-part><tp:taxon-name-part taxon-name-part-type="species" reg="calaminthifolia">calaminthifolia</tp:taxon-name-part></tp:taxon-name></italic> was excluded from the map due to the lack of distribution data in the country aside from the type specimen.</p></caption><graphic xmlns:xlink="http://www.w3.org/1999/xlink" xlink:href="phytokeys-249-299_article-137556__-g003.jpg" position="float" orientation="portrait" xlink:type="simple" id="oo_1191254.jpg"><uri content-type="original_file" xlink:type="simple">https://binary.pensoft.net/fig/1191254</uri></graphic></fig></tp:treatment-sec><tp:treatment-sec sec-type="comments" id="SECID0EAJBG"><title>Comments.</title><p>This species is sister to a clade formed by two other Dominican species of <tp:taxon-name><tp:taxon-name-part taxon-name-part-type="genus" reg="Salvia">Salvia</tp:taxon-name-part><tp:taxon-name-part taxon-name-part-type="infraspecific-rank">section</tp:taxon-name-part><tp:taxon-name-part taxon-name-part-type="section" reg="Urbania">Urbania</tp:taxon-name-part></tp:taxon-name> (Fig. <xref ref-type="fig" rid="F4">4</xref>). It differs from <italic><tp:taxon-name><tp:taxon-name-part taxon-name-part-type="genus" reg="Salvia">S.</tp:taxon-name-part><tp:taxon-name-part taxon-name-part-type="species" reg="praeterita">praeterita</tp:taxon-name-part></tp:taxon-name></italic> by lacking flowers in racemes and from <italic><tp:taxon-name><tp:taxon-name-part taxon-name-part-type="genus" reg="Salvia">S.</tp:taxon-name-part><tp:taxon-name-part taxon-name-part-type="species" reg="claseana">claseana</tp:taxon-name-part></tp:taxon-name></italic> by the size of the leaves (smaller in <italic><tp:taxon-name><tp:taxon-name-part taxon-name-part-type="genus" reg="Salvia">S.</tp:taxon-name-part><tp:taxon-name-part taxon-name-part-type="species" reg="martineziana">martineziana</tp:taxon-name-part></tp:taxon-name></italic>: 1–1.5 × 0.5–1 cm <italic>vs.</italic> 1.3–3.6 × 1–3 cm) and the pubescence of the lower side of the blades (tomentulose <italic>vs.</italic> densely pubescent). Morphologically, <italic><tp:taxon-name><tp:taxon-name-part taxon-name-part-type="genus" reg="Salvia">S.</tp:taxon-name-part><tp:taxon-name-part taxon-name-part-type="species" reg="martineziana">martineziana</tp:taxon-name-part></tp:taxon-name></italic> resembles <italic><tp:taxon-name><tp:taxon-name-part taxon-name-part-type="genus" reg="Salvia">S.</tp:taxon-name-part><tp:taxon-name-part taxon-name-part-type="species" reg="brachyphylla">brachyphylla</tp:taxon-name-part></tp:taxon-name></italic> the most, a Haitian species. However, it differs mainly by the lack of racemes, having the flowers distributed in the axils of the upper portion of the branches.</p><fig id="F4" position="float" orientation="portrait"><object-id xmlns:xlink="http://www.w3.org/1999/xlink" content-type="doi" xlink:type="simple">10.3897/phytokeys.249.137556.figure4</object-id><object-id xmlns:xlink="http://www.w3.org/1999/xlink" content-type="arpha" xlink:type="simple">CE3429C2-5D42-5B34-A138-0718B7BCDB6D</object-id><label>Figure 4.</label><caption><p>Phylogenetic relationships of the Angulatae clade based on three molecular markers (nrITS, <italic>trn</italic>H-<italic>psb</italic>A and <italic>trn</italic>L-<italic>trn</italic>F) with an increased taxon sampling including the new species and other Hispaniolan taxa. Bootstrap values ≥80% are shown above the branches. The names of the new species are written in purple, while the names in gray correspond to the sections of the taxa from the Hispaniolan subclade. An extended version of the phylogenetic tree is provided in Suppl. material <xref ref-type="supplementary-material" rid="S2">2</xref>.</p></caption><graphic xmlns:xlink="http://www.w3.org/1999/xlink" xlink:href="phytokeys-249-299_article-137556__-g004.jpg" position="float" orientation="portrait" xlink:type="simple" id="oo_1191255.jpg"><uri content-type="original_file" xlink:type="simple">https://binary.pensoft.net/fig/1191255</uri></graphic></fig></tp:treatment-sec><tp:treatment-sec sec-type="material" id="SECID0ELMBG"><title>Additional specimens examined.</title><p>Dominican Republic. <bold>Independencia, Duvergé</bold> • 5.2 km al S de Puerto Escondido en camino a Acetillar, Sierra de Bahoruco; 170 m; 9 May 1985; <italic>T. Zanoni et al. 34648</italic> (<abbrev xmlns:xlink="http://www.w3.org/1999/xlink" xlink:title="Jardín Botánico Nacional Dr. Rafael M. Moscoso" id="ABBRID0EVMBG" xlink:type="simple">JBSD</abbrev>).</p></tp:treatment-sec><tp:treatment-sec><!--Section generated to contain objects referenced in tp:taxon-treatment.--><supplementary-material xmlns:xlink="http://www.w3.org/1999/xlink" id="S2" position="float" orientation="portrait" xlink:type="simple"><object-id content-type="doi" xlink:type="simple">10.3897/phytokeys.249.137556.suppl2</object-id><object-id content-type="arpha" xlink:type="simple">964F111D-7F70-5FA9-AAD5-B3AF579ED446</object-id><label>Supplementary material 2</label><caption><p>Complete phylogenetic trees of the plastid, nuclear and combined dataset</p></caption><statement content-type="dataType"><label>Data type</label><p>pdf</p></statement><media xlink:href="phytokeys-249-299_article-137556__-s002.pdf" mimetype="application" mime-subtype="pdf" position="float" orientation="portrait" xlink:type="simple" id="oo_1191257.pdf"><uri content-type="original_file" xlink:type="simple">https://binary.pensoft.net/file/1191257</uri></media><permissions><license xlink:type="simple"><license-p>This dataset is made available under the Open Database License (http://opendatacommons.org/licenses/odbl/1.0/). The Open Database License (ODbL) is a license agreement intended to allow users to freely share, modify, and use this Dataset while maintaining this same freedom for others, provided that the original source and author(s) are credited.</license-p></license></permissions><attrib specific-use="authors">Itzi Fragoso-Martínez, Gerardo A. Salazar, Emmanuel Martínez-Ambriz, Martin Reith</attrib></supplementary-material></tp:treatment-sec><ref-list><ref id="B1"><mixed-citation xmlns:xlink="http://www.w3.org/1999/xlink" xlink:type="simple"><person-group><name name-style="western"><surname>Bachman</surname><given-names>SP</given-names></name><name name-style="western"><surname>Moat</surname><given-names>J</given-names></name><name name-style="western"><surname>Hill</surname><given-names>A</given-names></name><name name-style="western"><surname>de la Torre</surname><given-names>J</given-names></name><name name-style="western"><surname>Scott</surname><given-names>B</given-names></name></person-group> (<year>2011</year>) <article-title>Supporting Red List threat assessments with GeoCAT: Geospatial conservation assessment tool.</article-title><source>ZooKeys</source><volume>28</volume>: <fpage>117</fpage>–<lpage>126</lpage>. <ext-link xlink:href="10.3897/zookeys.150.2109" ext-link-type="doi" xlink:type="simple">https://doi.org/10.3897/zookeys.150.2109</ext-link></mixed-citation></ref><ref id="B10"><mixed-citation xmlns:xlink="http://www.w3.org/1999/xlink" xlink:type="simple">IUCN (<year>2022</year>) Guidelines for Using the IUCN Red List Categories and Criteria. Ver. 15.1. Prepared by the Standards and Petitions Committee. <ext-link xlink:href="https://www.iucnredlist.org/documents/RedListGuidelines.pdf" ext-link-type="uri" xlink:type="simple">https://www.iucnredlist.org/documents/RedListGuidelines.pdf</ext-link></mixed-citation></ref></ref-list></tp:taxon-treatment>
